# Supplementary material for: Integrative description of Diosaccus koreanus sp. nov. (Hexanauplia, Harpacticoida, Miraciidae) and integrative information on further Korean species
Source: Zookeys. 2020 Apr 16;927:1–35. doi: 10.3897/zookeys.927.49042 (PMC7180166; doi:10.3897/zookeys.927.49042)
Supplement: XML Treatment for Diosaccus koreanus [file zookeys.927.49042-treatment1.xml]

<!DOCTYPE tp:taxon-treatment
  PUBLIC "-//TaxonX//DTD Taxonomic Treatment Publishing DTD v0 20100105//EN" "tax-treatment-NSO.dtd">
<tp:taxon-treatment xmlns:tp="http://www.plazi.org/taxpub"><tp:treatment-meta><kwd-group><label>Taxon classification</label><kwd><named-content xmlns:xlink="http://www.w3.org/1999/xlink" content-type="kingdom">Animalia</named-content></kwd><kwd><named-content xmlns:xlink="http://www.w3.org/1999/xlink" content-type="order">Harpacticoida</named-content></kwd><kwd><named-content xmlns:xlink="http://www.w3.org/1999/xlink" content-type="family">Miraciidae</named-content></kwd></kwd-group><mixed-citation publication-type="journal"><person-group><name><surname>Lim</surname><given-names>Byung-Jin</given-names></name><name><surname>Bang</surname><given-names>Hyun Woo</given-names></name><name><surname>Moon</surname><given-names>Heejin</given-names></name><name><surname>Back</surname><given-names>Jinwook</given-names></name></person-group><article-title>Integrative description of <italic><tp:taxon-name><tp:taxon-name-part taxon-name-part-type="genus" reg="Diosaccus">Diosaccus</tp:taxon-name-part> <tp:taxon-name-part taxon-name-part-type="species" reg="koreanus">koreanus</tp:taxon-name-part></tp:taxon-name></italic> sp. nov. (<tp:taxon-name><tp:taxon-name-part taxon-name-part-type="class">Hexanauplia</tp:taxon-name-part></tp:taxon-name>, <tp:taxon-name><tp:taxon-name-part taxon-name-part-type="order">Harpacticoida</tp:taxon-name-part></tp:taxon-name>, <tp:taxon-name><tp:taxon-name-part taxon-name-part-type="family">Miraciidae</tp:taxon-name-part></tp:taxon-name>) and integrative information on further Korean species</article-title><source>Zookeys</source><day>16</day><month>4</month><year>2020</year><volume>927</volume><fpage>1</fpage><lpage>35</lpage><pub-id pub-id-type="doi">10.3897/zookeys.927.49042</pub-id></mixed-citation></tp:treatment-meta><tp:nomenclature><tp:taxon-name><object-id xmlns:xlink="http://www.w3.org/1999/xlink" content-type="arpha" xlink:type="simple">83AC3306-F876-5DCF-87E3-3C898853F689</object-id>
                  <tp:taxon-name-part taxon-name-part-type="genus" reg="Diosaccus">Diosaccus</tp:taxon-name-part>
                  <tp:taxon-name-part taxon-name-part-type="species" reg="koreanus">koreanus</tp:taxon-name-part>
                  <object-id xmlns:xlink="http://www.w3.org/1999/xlink" content-type="zoobank" xlink:type="simple">http://zoobank.org/64547C65-0584-47D1-BEDF-AC6DDD748CB6</object-id>
                </tp:taxon-name><tp:taxon-status xmlns:xlink="http://www.w3.org/1999/xlink" xlink:type="simple">sp. nov.</tp:taxon-status><xref ref-type="fig" rid="F1">Figs 1</xref><xref ref-type="fig" rid="F2">, 2</xref><xref ref-type="fig" rid="F3">, 3</xref><xref ref-type="fig" rid="F4">, 4</xref><xref ref-type="fig" rid="F5">, 5</xref><xref ref-type="fig" rid="F6">, 6</xref><xref ref-type="fig" rid="F7">, 7</xref><xref ref-type="fig" rid="F8">, 8</xref></tp:nomenclature><tp:treatment-sec sec-type="material" id="SECID0EJJAE"><title>Material examined.</title><p><bold><italic>Holotype</italic>.</bold> Republic Of Korea ∙ Ulleungdo Island; <named-content xmlns:xlink="http://www.w3.org/1999/xlink" content-type="dwc:verbatimCoordinates" xlink:type="simple"><named-content content-type="geo-json" specific-use="{&#34;type&#34;:&#34;Point&#34;,&#34;coordinates&#34;:[130.828269,37.526822]}" id="NCID0EXJAE" xlink:type="simple">37°31'36.56"N, 130°49'41.77"E</named-content></named-content>; 25 July 2017; B. Jinwook leg.; hand net, 0.5 m ∙ 1 ♀ (MABIK CR00247255) was dissected on 14 slides (Table <xref ref-type="table" rid="T1">1</xref>) ∙ GenBank accession number for <italic><abbrev xmlns:xlink="http://www.w3.org/1999/xlink" xlink:title="cytochrome c oxidase subunit I" id="ABBRID0EBKAE" xlink:type="simple">COI</abbrev></italic> sequence: <ext-link xmlns:xlink="http://www.w3.org/1999/xlink" ext-link-type="gen" xlink:href="MN996281" xlink:type="simple">MN996281</ext-link>. <bold><italic>Paratypes</italic>.</bold> Republic Of Korea (Table <xref ref-type="table" rid="T1">1</xref>) ∙ 1 ♂ (MABIK CR00247257) was dissected on 8 slides and observed ∙ 4 ♀♀ (MABIK CR00247256, CR00247258 – CR00247260) were preserved in 99% alcohol ∙ GenBank accession numbers: <ext-link xmlns:xlink="http://www.w3.org/1999/xlink" ext-link-type="gen" xlink:href="MN996277" xlink:type="simple">MN996277</ext-link> to <ext-link xmlns:xlink="http://www.w3.org/1999/xlink" ext-link-type="gen" xlink:href="MN996280" xlink:type="simple">MN996280</ext-link> (<italic><abbrev xmlns:xlink="http://www.w3.org/1999/xlink" xlink:title="cytochrome c oxidase subunit I" id="ABBRID0EOKAE" xlink:type="simple">COI</abbrev></italic>) and <ext-link xmlns:xlink="http://www.w3.org/1999/xlink" ext-link-type="gen" xlink:href="MT002900" xlink:type="simple">MT002900</ext-link> to <ext-link xmlns:xlink="http://www.w3.org/1999/xlink" ext-link-type="gen" xlink:href="MT002902" xlink:type="simple">MT002902</ext-link> (<italic><abbrev xmlns:xlink="http://www.w3.org/1999/xlink" xlink:title="18S ribonucleic acid" id="ABBRID0ETKAE" xlink:type="simple">18SrRNA</abbrev></italic>).</p></tp:treatment-sec><tp:treatment-sec sec-type="description" id="SECID0EXKAE"><title>Description.</title><p><bold>Female. <italic>Body</italic></bold> (Figs <xref ref-type="fig" rid="F1">1</xref>, <xref ref-type="fig" rid="F2">2</xref>): Total length, from anterior margin of rostrum to posterior margin of caudal rami, 1135 μm (<italic>N</italic> = 5, mean = 1133 μm; Fig. <xref ref-type="fig" rid="F1">1</xref>); maximum width 340 μm, measured at distal cephalothorax; body cylindrical, not dorsoventrally depressed, and with minute dorsal sensilla; rostrum well developed, defined at base, trapezoid in shape, with round apex and 2 sensilla (Figs <xref ref-type="fig" rid="F1">1A</xref>, <xref ref-type="fig" rid="F2">2A</xref>); cephalothorax sub-triangle with sensilla and smooth margin; second and third urosomites fully fused ventrally, but with transverse ridge on dorsal and lateral surfaces indicating original segmentation (Figs <xref ref-type="fig" rid="F1">1A, B</xref>, <xref ref-type="fig" rid="F6">6B</xref>); anal operculum not well developed, with spinular tuft (Fig. <xref ref-type="fig" rid="F2">2D</xref>).</p><fig id="F1" position="float" orientation="portrait"><object-id xmlns:xlink="http://www.w3.org/1999/xlink" content-type="doi" xlink:type="simple">10.3897/zookeys.927.49042.figure1</object-id><object-id xmlns:xlink="http://www.w3.org/1999/xlink" content-type="arpha" xlink:type="simple">0ED727D7-0509-514C-BF4B-6FB834D16FC2</object-id><label>Figure 1.</label><caption><p><italic><tp:taxon-name><tp:taxon-name-part taxon-name-part-type="genus" reg="Diosaccus">Diosaccus</tp:taxon-name-part> <tp:taxon-name-part taxon-name-part-type="species" reg="koreanus">koreanus</tp:taxon-name-part></tp:taxon-name></italic> sp. nov., female <bold>A</bold> habitus, dorsal <bold>B</bold> habitus, lateral. Scale bars indicate length in µm.</p></caption><graphic xmlns:xlink="http://www.w3.org/1999/xlink" xlink:href="zookeys-927-001-g001.jpg" position="float" orientation="portrait" xlink:type="simple" id="oo_400579.jpg"><uri content-type="original_file" xlink:type="simple">https://binary.pensoft.net/fig/400579</uri></graphic></fig><fig id="F2" position="float" orientation="portrait"><object-id xmlns:xlink="http://www.w3.org/1999/xlink" content-type="doi" xlink:type="simple">10.3897/zookeys.927.49042.figure2</object-id><object-id xmlns:xlink="http://www.w3.org/1999/xlink" content-type="arpha" xlink:type="simple">AFCC4817-2DC6-546A-BB87-E0A9F893DCC3</object-id><label>Figure 2.</label><caption><p><italic><tp:taxon-name><tp:taxon-name-part taxon-name-part-type="genus" reg="Diosaccus">Diosaccus</tp:taxon-name-part> <tp:taxon-name-part taxon-name-part-type="species" reg="koreanus">koreanus</tp:taxon-name-part></tp:taxon-name></italic> sp. nov., female <bold>A</bold> rostrum and antennule, dorsal <bold>B</bold> antenna <bold>C</bold> end of antennary endopod <bold>D</bold> caudal rami, dorsal <bold>E</bold> caudal rami, ventral. Scale bars indicate length in µm.</p></caption><graphic xmlns:xlink="http://www.w3.org/1999/xlink" xlink:href="zookeys-927-001-g002.jpg" position="float" orientation="portrait" xlink:type="simple" id="oo_400580.jpg"><uri content-type="original_file" xlink:type="simple">https://binary.pensoft.net/fig/400580</uri></graphic></fig><p><bold><italic>Caudal rami</italic></bold> (Fig. <xref ref-type="fig" rid="F2">2D, E</xref>): Parallel, ca 1.5 times longer than maximum width, dorsal surface with small bumps; each ramus with 7 setae: seta I strong, pinnate; setae II bare on distal corner; seta III blunt spine; setae IV and V strong; seta VI pinnate; seta VII bare, triarticulate at base.</p><p><bold><italic><abbrev xmlns:xlink="http://www.w3.org/1999/xlink" xlink:title="antennule" id="ABBRID0EROAE" xlink:type="simple">A1</abbrev></italic></bold> (Fig. <xref ref-type="fig" rid="F2">2A</xref>): Slender, 8-segmented; seg-2 longest, ca 1.2 times as long as seg-3; seg-4 with sub-cylindrical pedestal armed with aesthetasc fused at base to 1 long bare seta; armature formula: 1–[1], 2–[11], 3–[9], 4–[3 + (1+<abbrev xmlns:xlink="http://www.w3.org/1999/xlink" xlink:title="aesthetasc" id="ABBRID0E1OAE" xlink:type="simple">ae</abbrev>)], 5–[2], 6–[4], 7–[4], 8–[3+acrothek]; apical acrothek of short aesthetasc fused basally to 2 bare setae.</p><p><bold><italic><abbrev xmlns:xlink="http://www.w3.org/1999/xlink" xlink:title="antenna" id="ABBRID0EDPAE" xlink:type="simple">A2</abbrev></italic></bold> (Fig. <xref ref-type="fig" rid="F2">2B, C</xref>): 3-segmented, with coxa, allobasis, and free 1-segmented enp; coxa small and bare; allobasis without abexopodal seta; exp 1-segmented, with 2 lateral and 2 apical pinnate setae; free enp with 2 pinnate setae and 2 long spines laterally and with 1 bare seta, 2 spines, and 3 geniculate setae along distal margin.</p><p><bold><italic>Mandible</italic></bold> (Fig. <xref ref-type="fig" rid="F3">3A</xref>): Gnathobase with several blunt teeth; palp basis with 2 inner pinnate setae; exp 1-segmented with 2 pinnate distal setae; enp with 2 lateral and 6 distal setae.</p><p><bold><italic>Maxillule</italic></bold> (Fig. <xref ref-type="fig" rid="F3">3B, C</xref>): Praecoxa trapezoidal in shape, without ornamentation; arthrite well developed, with 2 juxtaposed setae near midpoint of anterior surface, 4 strong teeth-like spines and 3 tuft spines along distal margin; coxa fused with cylindrical endite, with 1 pinnate seta; basis fused with endite, with 1 bare and 5 pinnate setae; exp 1-segmented, with 2 pinnate setae distally; enp 1-segmented, with 4 pinnate setae along distal margin.</p><p><bold><italic>Maxilla</italic></bold> (Fig. <xref ref-type="fig" rid="F3">3D</xref>): Syncoxa with 2 endites; proximal endite with 2 strong spines and 1 bare seta among distal margin; second endite with 1 strong spine, 1 bare seta, and 1 tuft-like seta; allobasis developed into cylindrical process, with 2 strong spines and 2 bare setae; enp 1-segmented, with 2 bare and 3 pinnate setae.</p><p><bold><italic>Mxp</italic></bold> (Fig. <xref ref-type="fig" rid="F3">3E</xref>): 4-segmented, with syncoxa, basis, and 2-segmented enp; syncoxa with 2 pinnate setae distally; basis elongate and robust, with 2 small bare setae (Fig. <xref ref-type="fig" rid="F3">3E</xref>, arrow) and roughly ornamented with rows of spinules along inner margin; enp-1 with 1 bare and 1 pinnate setae; enp-2 forming strong claw ornamented with row of spinules among inner proximal half.</p><fig id="F3" position="float" orientation="portrait"><object-id xmlns:xlink="http://www.w3.org/1999/xlink" content-type="doi" xlink:type="simple">10.3897/zookeys.927.49042.figure3</object-id><object-id xmlns:xlink="http://www.w3.org/1999/xlink" content-type="arpha" xlink:type="simple">B63C0476-03B7-5C87-9C35-4A49B086069E</object-id><label>Figure 3.</label><caption><p><italic><tp:taxon-name><tp:taxon-name-part taxon-name-part-type="genus" reg="Diosaccus">Diosaccus</tp:taxon-name-part> <tp:taxon-name-part taxon-name-part-type="species" reg="koreanus">koreanus</tp:taxon-name-part></tp:taxon-name></italic> sp. nov., female <bold>A</bold> mandible <bold>B</bold> maxillule <bold>C</bold> shape of elements in praecoxal arthrite of maxillule <bold>D</bold> maxilla <bold>E</bold> maxilliped. Scale bars indicate length in µm.</p></caption><graphic xmlns:xlink="http://www.w3.org/1999/xlink" xlink:href="zookeys-927-001-g003.jpg" position="float" orientation="portrait" xlink:type="simple" id="oo_400581.jpg"><uri content-type="original_file" xlink:type="simple">https://binary.pensoft.net/fig/400581</uri></graphic></fig><p><bold><italic>Swimming legs</italic></bold> (Figs <xref ref-type="fig" rid="F4">4</xref>, <xref ref-type="fig" rid="F5">5</xref>): Biramous; P1–P4 with coxa, basis, and 3-segmented exp and enp; each ramus ornamented with setules or spinules along outer margins as figured.3</p><p><bold><italic>P1</italic></bold> (Fig. <xref ref-type="fig" rid="F4">4A, B</xref>): Coxa ornamented with inner spinules; basis with 1 outer and 1 inner pinnate setae; exp-1 with 1 outer spine; exp-2 with 1 outer spine and 1 inner pinnate seta; exp-3 with 3 spines and 1 bare seta; enp-1 ornamented with row of spinules on inner proximal half, ca 2 times longer than exp, with 1 pinnate seta; enp-2 with 1 small bare seta on inner distal corner, enp-3 with 2 strong spines distally and 1 bare seta near inner distal corner.</p><p><bold><italic>P2</italic></bold> (Fig. <xref ref-type="fig" rid="F4">4C</xref>): Coxa ornamented with row of spinules on outer margin; basis with 1 outer bare seta near distal corner; exp-1 with 1 outer spine, ornamented with a row of long setules along inner margin; exp-2 with 1 outer spine and 1 inner pinnate seta, ornamented with row of setules along outer margin; exp-3 with 2 outer spines and 2 apical and 2 inner pinnate setae; enp-1 with 1 inner pinnate seta, ornamented with long setules along outer margin; enp-2 with 2 pinnate inner setae; enp-3 with 1 outer, 2 distal, and 1 inner pinnate setae.</p><p><bold><italic>P3–P4</italic></bold> (Fig. <xref ref-type="fig" rid="F5">5A, B</xref>): Coxa ornamented with rows of spinules on outer margin; basis with 1 outer bare seta near distal corner; exp-1 with 1 outer spine, ornamented with row of long setules along inner margin; exp-2 with 1 outer spine and 1 inner pinnate seta, ornamented with row of spinules along outer margin; exp-3 with 3 outer spines, 2 apical and 3 inner pinnate setae; enp-1 with 1 inner seta, ornamented with long setules among outer margin; enp-2 with 2 inner pinnate setae [P3] or 1 inner pinnate seta [P4]; enp-3 with 1 outer spine, 2 apical pinnate and 2 inner pinnate setae.</p><fig id="F4" position="float" orientation="portrait"><object-id xmlns:xlink="http://www.w3.org/1999/xlink" content-type="doi" xlink:type="simple">10.3897/zookeys.927.49042.figure4</object-id><object-id xmlns:xlink="http://www.w3.org/1999/xlink" content-type="arpha" xlink:type="simple">E1700B16-D710-52AC-AC04-CA00B3CDDF1F</object-id><label>Figure 4.</label><caption><p><italic><tp:taxon-name><tp:taxon-name-part taxon-name-part-type="genus" reg="Diosaccus">Diosaccus</tp:taxon-name-part> <tp:taxon-name-part taxon-name-part-type="species" reg="koreanus">koreanus</tp:taxon-name-part></tp:taxon-name></italic> sp. nov., female <bold>A</bold> first thoracopod <bold>B</bold> middle and distal endopods of first thoracopod <bold>C</bold> second thoracopod. Scale bars indicate length in µm.</p></caption><graphic xmlns:xlink="http://www.w3.org/1999/xlink" xlink:href="zookeys-927-001-g004.jpg" position="float" orientation="portrait" xlink:type="simple" id="oo_400582.jpg"><uri content-type="original_file" xlink:type="simple">https://binary.pensoft.net/fig/400582</uri></graphic></fig><fig id="F5" position="float" orientation="portrait"><object-id xmlns:xlink="http://www.w3.org/1999/xlink" content-type="doi" xlink:type="simple">10.3897/zookeys.927.49042.figure5</object-id><object-id xmlns:xlink="http://www.w3.org/1999/xlink" content-type="arpha" xlink:type="simple">BAD9BC4C-58B3-533D-95FB-55FD1285A959</object-id><label>Figure 5.</label><caption><p><italic><tp:taxon-name><tp:taxon-name-part taxon-name-part-type="genus" reg="Diosaccus">Diosaccus</tp:taxon-name-part> <tp:taxon-name-part taxon-name-part-type="species" reg="koreanus">koreanus</tp:taxon-name-part></tp:taxon-name></italic> sp. nov., female <bold>A</bold> third thoracopod <bold>B</bold> fourth thoracopod. Scale bars indicate length in µm.</p></caption><graphic xmlns:xlink="http://www.w3.org/1999/xlink" xlink:href="zookeys-927-001-g005.jpg" position="float" orientation="portrait" xlink:type="simple" id="oo_400583.jpg"><uri content-type="original_file" xlink:type="simple">https://binary.pensoft.net/fig/400583</uri></graphic></fig><p>Armature formulae as follows:</p><table-wrap position="float" orientation="portrait"><table id="TID0EAKBG" rules="all"><tbody><tr><th rowspan="1" colspan="1"/><th rowspan="1" colspan="1">Exopod</th><th rowspan="1" colspan="1">Endopod</th></tr><tr><td rowspan="1" colspan="1">P1</td><td rowspan="1" colspan="1">0.1.112</td><td rowspan="1" colspan="1">1.1.120</td></tr><tr><td rowspan="1" colspan="1">P2</td><td rowspan="1" colspan="1">0.1.222</td><td rowspan="1" colspan="1">1.2.121</td></tr><tr><td rowspan="1" colspan="1">P3</td><td rowspan="1" colspan="1">0.1.323</td><td rowspan="1" colspan="1">1.2.221</td></tr><tr><td rowspan="1" colspan="1">P4</td><td rowspan="1" colspan="1">0.1.323</td><td rowspan="1" colspan="1">1.1.221</td></tr></tbody></table></table-wrap><p><bold><italic>P5</italic></bold> (Fig. <xref ref-type="fig" rid="F6">6C</xref>): Defined at supporting somite; each side of endopodal lobe separated, with 6 spine-like setae; exp with 6 setae, second inner element longest.</p><p><bold><italic>P6</italic></bold> (Fig. <xref ref-type="fig" rid="F6">6A, B</xref>): Fused with supporting somite, with 3 bare setae, innermost seta longest.</p><fig id="F6" position="float" orientation="portrait"><object-id xmlns:xlink="http://www.w3.org/1999/xlink" content-type="doi" xlink:type="simple">10.3897/zookeys.927.49042.figure6</object-id><object-id xmlns:xlink="http://www.w3.org/1999/xlink" content-type="arpha" xlink:type="simple">8A55C655-3C39-5B3B-A1CA-E7534A803EB4</object-id><label>Figure 6.</label><caption><p><italic><tp:taxon-name><tp:taxon-name-part taxon-name-part-type="genus" reg="Diosaccus">Diosaccus</tp:taxon-name-part> <tp:taxon-name-part taxon-name-part-type="species" reg="koreanus">koreanus</tp:taxon-name-part></tp:taxon-name></italic> sp. nov., female <bold>A</bold> sixth thoracopod and genital field <bold>B</bold> urosomites, ventral <bold>C</bold> fifth thoracopod. Scale bars indicate length in µm.</p></caption><graphic xmlns:xlink="http://www.w3.org/1999/xlink" xlink:href="zookeys-927-001-g006.jpg" position="float" orientation="portrait" xlink:type="simple" id="oo_400584.jpg"><uri content-type="original_file" xlink:type="simple">https://binary.pensoft.net/fig/400584</uri></graphic></fig><p><bold>Male. <italic>Body</italic></bold> (Fig. <xref ref-type="fig" rid="F7">7A</xref>): Total length, from anterior margin of rostrum to posterior margin of caudal rami, 880 μm; maximum width 262 μm, measured at distal cephalothorax; general body shape, ornamentation, and sensilla pattern almost identical to those of female, but with sexual dimorphisms observed in <abbrev xmlns:xlink="http://www.w3.org/1999/xlink" xlink:title="antennule" id="ABBRID0EBZAE" xlink:type="simple">A1</abbrev>, P1, P2, P5, P6, and genital somites.</p><fig id="F7" position="float" orientation="portrait"><object-id xmlns:xlink="http://www.w3.org/1999/xlink" content-type="doi" xlink:type="simple">10.3897/zookeys.927.49042.figure7</object-id><object-id xmlns:xlink="http://www.w3.org/1999/xlink" content-type="arpha" xlink:type="simple">D49E3D8E-E22B-55BD-A17D-F45C55D9DA7C</object-id><label>Figure 7.</label><caption><p><italic><tp:taxon-name><tp:taxon-name-part taxon-name-part-type="genus" reg="Diosaccus">Diosaccus</tp:taxon-name-part> <tp:taxon-name-part taxon-name-part-type="species" reg="koreanus">koreanus</tp:taxon-name-part></tp:taxon-name></italic> sp. nov., male <bold>A</bold> habitus, dorsal <bold>B</bold> caudal rami, dorsal <bold>C</bold> urosomites, lateral <bold>D</bold> fifth thoracopod <bold>E</bold> sixth thoracopod. Scale bars indicate length in µm.</p></caption><graphic xmlns:xlink="http://www.w3.org/1999/xlink" xlink:href="zookeys-927-001-g007.jpg" position="float" orientation="portrait" xlink:type="simple" id="oo_400585.jpg"><uri content-type="original_file" xlink:type="simple">https://binary.pensoft.net/fig/400585</uri></graphic></fig><p><bold><italic><abbrev xmlns:xlink="http://www.w3.org/1999/xlink" xlink:title="antennule" id="ABBRID0EM1AE" xlink:type="simple">A1</abbrev></italic></bold> (Fig. <xref ref-type="fig" rid="F8">8C, D</xref>): Subchirocer 10-segmented, robust; seg-3 with aesthetasc fused at base to 1 bare seta; seg-5 swollen, with aesthetasc fused at base to 1 bare seta; armature formula: 1–[1], 2–[10], 3– [4+(1+<abbrev xmlns:xlink="http://www.w3.org/1999/xlink" xlink:title="aesthetasc" id="ABBRID0EV1AE" xlink:type="simple">ae</abbrev>)], 4–[2], 5–[4+(1+<abbrev xmlns:xlink="http://www.w3.org/1999/xlink" xlink:title="aesthetasc" id="ABBRID0EZ1AE" xlink:type="simple">ae</abbrev>)], 6–[2 bare], 7–[1], 8–[1], 9–[4], 10–[5+(1+<abbrev xmlns:xlink="http://www.w3.org/1999/xlink" xlink:title="aesthetasc" id="ABBRID0E41AE" xlink:type="simple">ae</abbrev>)].</p><p><bold><italic>P1</italic></bold> (Fig. <xref ref-type="fig" rid="F8">8A</xref>): General shape of P1 similar to that of female, except basis; basis with 1 outer pinnate seta and 1 wrinkled process near base of outer seta.</p><p><bold><italic>P2</italic></bold> (Fig. <xref ref-type="fig" rid="F8">8B</xref>): Enp 2-segmented; enp-1 with 1 inner bare seta and ornamented with row of long setules along outer margin; enp-2 with 1 inner bare seta on small disk (Fig. <xref ref-type="fig" rid="F8">8B</xref>, arrow) of which middle inner edge and 1 longest bare seta, 3 pinnate inner setae, and 1 strong spinulose seta apically.</p><fig id="F8" position="float" orientation="portrait"><object-id xmlns:xlink="http://www.w3.org/1999/xlink" content-type="doi" xlink:type="simple">10.3897/zookeys.927.49042.figure8</object-id><object-id xmlns:xlink="http://www.w3.org/1999/xlink" content-type="arpha" xlink:type="simple">98DB7A94-5978-5CFE-B2C4-669A7FF27EB4</object-id><label>Figure 8.</label><caption><p><italic><tp:taxon-name><tp:taxon-name-part taxon-name-part-type="genus" reg="Diosaccus">Diosaccus</tp:taxon-name-part> <tp:taxon-name-part taxon-name-part-type="species" reg="koreanus">koreanus</tp:taxon-name-part></tp:taxon-name></italic> sp. nov., male <bold>A</bold> base of first thoracopod <bold>B</bold> second thoracopod <bold>C</bold> antennule <bold>D</bold> antennule segments 3–6. Scale bars indicate length in µm.</p></caption><graphic xmlns:xlink="http://www.w3.org/1999/xlink" xlink:href="zookeys-927-001-g008.jpg" position="float" orientation="portrait" xlink:type="simple" id="oo_400586.jpg"><uri content-type="original_file" xlink:type="simple">https://binary.pensoft.net/fig/400586</uri></graphic></fig><p><bold><italic>P5</italic></bold> (Fig. <xref ref-type="fig" rid="F7">7D</xref>): Fused medially; plate of <abbrev xmlns:xlink="http://www.w3.org/1999/xlink" xlink:title="baseoendopod" id="ABBRID0EG4AE" xlink:type="simple">benp</abbrev> fused each side; basal part with 1 bare seta; endopodal lobe with 2 spinulose pinnate setae; exp fused at base, with 3 spinulose setae and 1 bare seta.</p><p><bold><italic>P6</italic></bold> (Fig. <xref ref-type="fig" rid="F7">7E</xref>): Fused at base, with 2 bare and 1 spinulose setae.</p></tp:treatment-sec><tp:treatment-sec sec-type="etymology" id="SECID0EV4AE"><title>Etymology.</title><p>Species name refers to the type locality (i.e., Republic of Korea).</p></tp:treatment-sec><tp:treatment-sec sec-type="DNA sequences" id="SECID0E14AE"><title>DNA sequences.</title><p>In regards to pairwise distances (Tamura-Nei distance) among the 582-bp <italic><abbrev xmlns:xlink="http://www.w3.org/1999/xlink" xlink:title="cytochrome c oxidase subunit I" id="ABBRID0EB5AE" xlink:type="simple">COI</abbrev></italic> sequences, <italic><tp:taxon-name><tp:taxon-name-part taxon-name-part-type="genus" reg="Diosaccus">D.</tp:taxon-name-part> <tp:taxon-name-part taxon-name-part-type="species" reg="koreanus">koreanus</tp:taxon-name-part></tp:taxon-name></italic> sp. nov. exhibited intra-specific variation of 0–2.28%, and inter-specific distances of 19.42–22.34% were observed among all three <italic><tp:taxon-name><tp:taxon-name-part taxon-name-part-type="genus" reg="Diosaccus">Diosaccus</tp:taxon-name-part></tp:taxon-name></italic> species (Table <xref ref-type="table" rid="T4">3</xref>). In regards to the <italic><abbrev xmlns:xlink="http://www.w3.org/1999/xlink" xlink:title="18S ribonucleic acid" id="ABBRID0E35AE" xlink:type="simple">18SrRNA</abbrev></italic> sequences, intra- and inter-specific variations of 0% and 1.46–8.55% were observed (Table <xref ref-type="table" rid="T5">4</xref>).</p><table-wrap id="T4" position="float" orientation="portrait"><label>Table 3.</label><caption><p>Pairwise distances (Tamura-Nei distance) between <italic><abbrev xmlns:xlink="http://www.w3.org/1999/xlink" xlink:title="cytochrome c oxidase subunit I" id="ABBRID0EO6AE" xlink:type="simple">COI</abbrev></italic> sequences from species in genus <italic><tp:taxon-name><tp:taxon-name-part taxon-name-part-type="genus" reg="Diosaccus">Diosaccus</tp:taxon-name-part></tp:taxon-name></italic>. Numbers in parentheses indicate the Genbank accession numbers.</p></caption><table id="TID0EEQBG" rules="all"><tbody><tr><th rowspan="1" colspan="1"/><th rowspan="1" colspan="1"/><th rowspan="1" colspan="1">1</th><th rowspan="1" colspan="1">2</th><th rowspan="1" colspan="1">3</th><th rowspan="1" colspan="1">4</th><th rowspan="1" colspan="1">5</th><th rowspan="1" colspan="1">6</th><th rowspan="1" colspan="1">7</th><th rowspan="1" colspan="1">8</th></tr><tr><td rowspan="1" colspan="1">1</td><td rowspan="1" colspan="1"><italic><tp:taxon-name><tp:taxon-name-part taxon-name-part-type="genus" reg="Diosaccus">D.</tp:taxon-name-part> <tp:taxon-name-part taxon-name-part-type="species" reg="koreanus">koreanus</tp:taxon-name-part></tp:taxon-name></italic> sp. nov. (CR00247255, CR00247258)</td><td rowspan="1" colspan="1"/><td rowspan="1" colspan="1"/><td rowspan="1" colspan="1"/><td rowspan="1" colspan="1"/><td rowspan="1" colspan="1"/><td rowspan="1" colspan="1"/><td rowspan="1" colspan="1"/><td rowspan="1" colspan="1"/></tr><tr><td rowspan="1" colspan="1">2</td><td rowspan="1" colspan="1"><italic><tp:taxon-name><tp:taxon-name-part taxon-name-part-type="genus" reg="Diosaccus">D.</tp:taxon-name-part> <tp:taxon-name-part taxon-name-part-type="species" reg="koreanus">koreanus</tp:taxon-name-part></tp:taxon-name></italic> sp. nov. (CR00247256)</td><td rowspan="1" colspan="1">1.52</td><td rowspan="1" colspan="1"/><td rowspan="1" colspan="1"/><td rowspan="1" colspan="1"/><td rowspan="1" colspan="1"/><td rowspan="1" colspan="1"/><td rowspan="1" colspan="1"/><td rowspan="1" colspan="1"/></tr><tr><td rowspan="1" colspan="1">3</td><td rowspan="1" colspan="1"><italic><tp:taxon-name><tp:taxon-name-part taxon-name-part-type="genus" reg="Diosaccus">D.</tp:taxon-name-part> <tp:taxon-name-part taxon-name-part-type="species" reg="koreanus">koreanus</tp:taxon-name-part></tp:taxon-name></italic> sp. nov. (CR00247257 CR00247260)</td><td rowspan="1" colspan="1">0.91</td><td rowspan="1" colspan="1">0.91</td><td rowspan="1" colspan="1"/><td rowspan="1" colspan="1"/><td rowspan="1" colspan="1"/><td rowspan="1" colspan="1"/><td rowspan="1" colspan="1"/><td rowspan="1" colspan="1"/></tr><tr><td rowspan="1" colspan="1">4</td><td rowspan="1" colspan="1"><italic><tp:taxon-name><tp:taxon-name-part taxon-name-part-type="genus" reg="Diosaccus">D.</tp:taxon-name-part> <tp:taxon-name-part taxon-name-part-type="species" reg="koreanus">koreanus</tp:taxon-name-part></tp:taxon-name></italic> sp. nov. (CR00247259)</td><td rowspan="1" colspan="1">2.28</td><td rowspan="1" colspan="1">1.67</td><td rowspan="1" colspan="1">1.67</td><td rowspan="1" colspan="1"/><td rowspan="1" colspan="1"/><td rowspan="1" colspan="1"/><td rowspan="1" colspan="1"/><td rowspan="1" colspan="1"/></tr><tr><td rowspan="1" colspan="1">5</td><td rowspan="1" colspan="1"><italic><tp:taxon-name><tp:taxon-name-part taxon-name-part-type="genus" reg="Diosaccus">D.</tp:taxon-name-part> <tp:taxon-name-part taxon-name-part-type="species" reg="ezoensis">ezoensis</tp:taxon-name-part></tp:taxon-name></italic> (<ext-link xmlns:xlink="http://www.w3.org/1999/xlink" ext-link-type="gen" xlink:href="KR049013" xlink:type="simple">KR049013</ext-link>)</td><td rowspan="1" colspan="1">19.93</td><td rowspan="1" colspan="1">20.62</td><td rowspan="1" colspan="1">20.62</td><td rowspan="1" colspan="1">20.79</td><td rowspan="1" colspan="1"/><td rowspan="1" colspan="1"/><td rowspan="1" colspan="1"/><td rowspan="1" colspan="1"/></tr><tr><td rowspan="1" colspan="1">6</td><td rowspan="1" colspan="1"><italic><tp:taxon-name><tp:taxon-name-part taxon-name-part-type="genus" reg="Diosaccus">D.</tp:taxon-name-part> <tp:taxon-name-part taxon-name-part-type="species" reg="spinatus">spinatus</tp:taxon-name-part></tp:taxon-name></italic> (<ext-link xmlns:xlink="http://www.w3.org/1999/xlink" ext-link-type="gen" xlink:href="MH242730" xlink:type="simple">MH242730</ext-link>)</td><td rowspan="1" colspan="1">20.36</td><td rowspan="1" colspan="1">21.28</td><td rowspan="1" colspan="1">21.28</td><td rowspan="1" colspan="1">22.04</td><td rowspan="1" colspan="1">19.76</td><td rowspan="1" colspan="1"/><td rowspan="1" colspan="1"/><td rowspan="1" colspan="1"/></tr><tr><td rowspan="1" colspan="1">7</td><td rowspan="1" colspan="1"><italic><tp:taxon-name><tp:taxon-name-part taxon-name-part-type="genus" reg="Diosaccus">D.</tp:taxon-name-part> <tp:taxon-name-part taxon-name-part-type="species" reg="spinatus">spinatus</tp:taxon-name-part></tp:taxon-name></italic> (<ext-link xmlns:xlink="http://www.w3.org/1999/xlink" ext-link-type="gen" xlink:href="MH242731" xlink:type="simple">MH242731</ext-link>)</td><td rowspan="1" colspan="1">20.67</td><td rowspan="1" colspan="1">21.59</td><td rowspan="1" colspan="1">21.59</td><td rowspan="1" colspan="1">22.34</td><td rowspan="1" colspan="1">19.42</td><td rowspan="1" colspan="1">1.06</td><td rowspan="1" colspan="1"/><td rowspan="1" colspan="1"/></tr><tr><td rowspan="1" colspan="1">8</td><td rowspan="1" colspan="1"><italic><tp:taxon-name><tp:taxon-name-part taxon-name-part-type="genus" reg="Diosaccus">D.</tp:taxon-name-part> <tp:taxon-name-part taxon-name-part-type="species" reg="spinatus">spinatus</tp:taxon-name-part></tp:taxon-name></italic> (<ext-link xmlns:xlink="http://www.w3.org/1999/xlink" ext-link-type="gen" xlink:href="HQ966504" xlink:type="simple">HQ966504</ext-link>)</td><td rowspan="1" colspan="1">20.06</td><td rowspan="1" colspan="1">20.97</td><td rowspan="1" colspan="1">20.97</td><td rowspan="1" colspan="1">21.73</td><td rowspan="1" colspan="1">19.93</td><td rowspan="1" colspan="1">1.06</td><td rowspan="1" colspan="1">0.61</td><td rowspan="1" colspan="1"/></tr></tbody></table></table-wrap><table-wrap id="T5" position="float" orientation="portrait"><label>Table 4.</label><caption><p>Pairwise distances (Tamura-Nei distance) based on 1,756 bp between <italic><abbrev xmlns:xlink="http://www.w3.org/1999/xlink" xlink:title="18S ribonucleic acid" id="ABBRID0E6LAG" xlink:type="simple">18SrRNA</abbrev></italic> sequences from species in genus <italic><tp:taxon-name><tp:taxon-name-part taxon-name-part-type="genus" reg="Diosaccus">Diosaccus</tp:taxon-name-part></tp:taxon-name></italic>.</p></caption><table id="TID0EE5BG" rules="all"><tbody><tr><td rowspan="1" colspan="1"/><td rowspan="1" colspan="1">
                          <bold>Species (Genbank accession number)</bold>
                        </td><td rowspan="1" colspan="1">
                          <bold>1</bold>
                        </td><td rowspan="1" colspan="1">
                          <bold>2</bold>
                        </td><td rowspan="1" colspan="1">
                          <bold>3</bold>
                        </td></tr><tr><td rowspan="1" colspan="1">1</td><td rowspan="1" colspan="1"><italic><tp:taxon-name><tp:taxon-name-part taxon-name-part-type="genus" reg="Diosaccus">Diosaccus</tp:taxon-name-part> <tp:taxon-name-part taxon-name-part-type="species" reg="koreanus">koreanus</tp:taxon-name-part></tp:taxon-name></italic> sp. nov (<ext-link xmlns:xlink="http://www.w3.org/1999/xlink" ext-link-type="gen" xlink:href="MT002900" xlink:type="simple">MT002900</ext-link> – <ext-link xmlns:xlink="http://www.w3.org/1999/xlink" ext-link-type="gen" xlink:href="MT002902" xlink:type="simple">MT002902</ext-link>)</td><td rowspan="1" colspan="1"/><td rowspan="1" colspan="1"/><td rowspan="1" colspan="1"/></tr><tr><td rowspan="1" colspan="1">2</td><td rowspan="1" colspan="1"><italic><tp:taxon-name><tp:taxon-name-part taxon-name-part-type="genus" reg="Diosaccus">D.</tp:taxon-name-part> <tp:taxon-name-part taxon-name-part-type="species" reg="ezoensis">ezoensis</tp:taxon-name-part></tp:taxon-name></italic> (<ext-link xmlns:xlink="http://www.w3.org/1999/xlink" ext-link-type="gen" xlink:href="KR048740" xlink:type="simple">KR048740</ext-link>)</td><td rowspan="1" colspan="1">1.46</td><td rowspan="1" colspan="1"/><td rowspan="1" colspan="1"/></tr><tr><td rowspan="1" colspan="1">3</td><td rowspan="1" colspan="1"><italic><tp:taxon-name><tp:taxon-name-part taxon-name-part-type="genus" reg="Diosaccus">Diosaccus</tp:taxon-name-part></tp:taxon-name></italic> sp. (<ext-link xmlns:xlink="http://www.w3.org/1999/xlink" ext-link-type="gen" xlink:href="EU380290" xlink:type="simple">EU380290</ext-link>)</td><td rowspan="1" colspan="1">7.24</td><td rowspan="1" colspan="1">8.55</td><td rowspan="1" colspan="1"/></tr></tbody></table></table-wrap></tp:treatment-sec><tp:treatment-sec><!--Section generated to contain objects referenced in tp:taxon-treatment.--><table-wrap id="T1" position="float" orientation="portrait"><label>Table 1.</label><caption><p>Collection information of morphologically-defined harpacticoid species.</p></caption><table id="TID0ENXAG" rules="all"><tbody><tr><th rowspan="1" colspan="1">Species</th><th rowspan="1" colspan="1">Date</th><th rowspan="1" colspan="1">Locality</th><th rowspan="1" colspan="1">Gear (depth)</th><th rowspan="1" colspan="1">Specimen nos.</th></tr><tr><td rowspan="6" colspan="1"><italic><tp:taxon-name><tp:taxon-name-part taxon-name-part-type="genus" reg="Diosaccus">Diosaccus</tp:taxon-name-part> <tp:taxon-name-part taxon-name-part-type="species" reg="koreanus">koreanus</tp:taxon-name-part></tp:taxon-name></italic> sp. nov.</td><td rowspan="2" colspan="1">25–07–2017</td><td rowspan="2" colspan="1">
                  <named-content xmlns:xlink="http://www.w3.org/1999/xlink" content-type="dwc:verbatimCoordinates" xlink:type="simple">
                    <named-content content-type="geo-json" specific-use="{&#34;type&#34;:&#34;Point&#34;,&#34;coordinates&#34;:[130.828269,37.526822]}" id="NCID0EWHAC" xlink:type="simple">37°31'36.56"N, 130°49'41.77"E</named-content>
                  </named-content>
                </td><td rowspan="2" colspan="1">hand net (0.5 m)</td><td rowspan="1" colspan="1">CR00247255</td></tr><tr><td rowspan="1" colspan="1">CR00247256</td></tr><tr><td rowspan="4" colspan="1">27–04–2018</td><td rowspan="4" colspan="1">
                  <named-content xmlns:xlink="http://www.w3.org/1999/xlink" content-type="dwc:verbatimCoordinates" xlink:type="simple">
                    <named-content content-type="geo-json" specific-use="{&#34;type&#34;:&#34;Point&#34;,&#34;coordinates&#34;:[129.269611,35.310833]}" id="NCID0EQIAC" xlink:type="simple">35°18'39.0"N, 129°16'10.6"E</named-content>
                  </named-content>
                </td><td rowspan="4" colspan="1">Grab (5 m)</td><td rowspan="1" colspan="1">CR00247257</td></tr><tr><td rowspan="1" colspan="1">CR00247258</td></tr><tr><td rowspan="1" colspan="1">CR00247259</td></tr><tr><td rowspan="1" colspan="1">CR00247260</td></tr><tr><td rowspan="1" colspan="1">
                  <italic><tp:taxon-name><tp:taxon-name-part taxon-name-part-type="genus" reg="Parathalestris">Parathalestris</tp:taxon-name-part> <tp:taxon-name-part taxon-name-part-type="species" reg="verrucosa">verrucosa</tp:taxon-name-part></tp:taxon-name></italic>
                </td><td rowspan="1" colspan="1">19–07–2017</td><td rowspan="1" colspan="1">
                  <named-content xmlns:xlink="http://www.w3.org/1999/xlink" content-type="dwc:verbatimCoordinates" xlink:type="simple">
                    <named-content content-type="geo-json" specific-use="{&#34;type&#34;:&#34;Point&#34;,&#34;coordinates&#34;:[129.475469,36.710175]}" id="NCID0EBKAC" xlink:type="simple">36°42'36.63"N, 129°28'31.69"E</named-content>
                  </named-content>
                </td><td rowspan="1" colspan="1">light trap (2 m)</td><td rowspan="1" colspan="1">All specimens</td></tr><tr><td rowspan="1" colspan="1">
                  <italic><tp:taxon-name><tp:taxon-name-part taxon-name-part-type="genus" reg="Peltidium">Peltidium</tp:taxon-name-part> <tp:taxon-name-part taxon-name-part-type="species" reg="quinquesetosum">quinquesetosum</tp:taxon-name-part></tp:taxon-name></italic>
                </td><td rowspan="1" colspan="1">19–07–2017</td><td rowspan="1" colspan="1">
                  <named-content xmlns:xlink="http://www.w3.org/1999/xlink" content-type="dwc:verbatimCoordinates" xlink:type="simple">
                    <named-content content-type="geo-json" specific-use="{&#34;type&#34;:&#34;Point&#34;,&#34;coordinates&#34;:[129.475469,36.710175]}" id="NCID0EGLAC" xlink:type="simple">36°42'36.63"N, 129°28'31.69"E</named-content>
                  </named-content>
                </td><td rowspan="1" colspan="1">light trap (2 m)</td><td rowspan="1" colspan="1">All specimens</td></tr></tbody></table></table-wrap></tp:treatment-sec></tp:taxon-treatment>
