# Supplementary material for: Integrative description of Diosaccus koreanus sp. nov. (Hexanauplia, Harpacticoida, Miraciidae) and integrative information on further Korean species
Source: Zookeys. 2020 Apr 16;927:1–35. doi: 10.3897/zookeys.927.49042 (PMC7180166; doi:10.3897/zookeys.927.49042)
Supplement: XML Treatment for Parathalestris verrucosa [file zookeys.927.49042-treatment2.xml]

<!DOCTYPE tp:taxon-treatment
  PUBLIC "-//TaxonX//DTD Taxonomic Treatment Publishing DTD v0 20100105//EN" "tax-treatment-NSO.dtd">
<tp:taxon-treatment xmlns:tp="http://www.plazi.org/taxpub"><tp:treatment-meta><kwd-group><label>Taxon classification</label><kwd><named-content xmlns:xlink="http://www.w3.org/1999/xlink" content-type="kingdom">Animalia</named-content></kwd><kwd><named-content xmlns:xlink="http://www.w3.org/1999/xlink" content-type="order">Harpacticoida</named-content></kwd><kwd><named-content xmlns:xlink="http://www.w3.org/1999/xlink" content-type="family">Thalestridae</named-content></kwd></kwd-group><mixed-citation publication-type="journal"><person-group><name><surname>Lim</surname><given-names>Byung-Jin</given-names></name><name><surname>Bang</surname><given-names>Hyun Woo</given-names></name><name><surname>Moon</surname><given-names>Heejin</given-names></name><name><surname>Back</surname><given-names>Jinwook</given-names></name></person-group><article-title>Integrative description of <italic><tp:taxon-name><tp:taxon-name-part taxon-name-part-type="genus" reg="Diosaccus">Diosaccus</tp:taxon-name-part> <tp:taxon-name-part taxon-name-part-type="species" reg="koreanus">koreanus</tp:taxon-name-part></tp:taxon-name></italic> sp. nov. (<tp:taxon-name><tp:taxon-name-part taxon-name-part-type="class">Hexanauplia</tp:taxon-name-part></tp:taxon-name>, <tp:taxon-name><tp:taxon-name-part taxon-name-part-type="order">Harpacticoida</tp:taxon-name-part></tp:taxon-name>, <tp:taxon-name><tp:taxon-name-part taxon-name-part-type="family">Miraciidae</tp:taxon-name-part></tp:taxon-name>) and integrative information on further Korean species</article-title><source>Zookeys</source><day>16</day><month>4</month><year>2020</year><volume>927</volume><fpage>1</fpage><lpage>35</lpage><pub-id pub-id-type="doi">10.3897/zookeys.927.49042</pub-id></mixed-citation></tp:treatment-meta><tp:nomenclature><tp:taxon-name><object-id xmlns:xlink="http://www.w3.org/1999/xlink" content-type="arpha" xlink:type="simple">AE712B6C-60D7-5621-8D34-000C66B9AAB7</object-id>
                  <tp:taxon-name-part taxon-name-part-type="genus" reg="Parathalestris">Parathalestris</tp:taxon-name-part>
                  <tp:taxon-name-part taxon-name-part-type="species" reg="verrucosa">verrucosa</tp:taxon-name-part>
                </tp:taxon-name><tp:taxon-authority>Itô, 1970</tp:taxon-authority><xref ref-type="fig" rid="F9">Figs 9</xref><xref ref-type="fig" rid="F10">, 10</xref><xref ref-type="fig" rid="F11">, 11</xref><xref ref-type="fig" rid="F12">, 12</xref><xref ref-type="fig" rid="F13">, 13</xref><xref ref-type="fig" rid="F14">, 14</xref><xref ref-type="fig" rid="F15">, 15</xref></tp:nomenclature><tp:treatment-sec sec-type="material" id="SECID0EQSAG"><title>Material examined.</title><p>Republic Of Korea ∙ 1 ♀ (MABIK CR00246555) was dissected on 13 slides ∙ 1 ♂ (MABIK CR00246552) was dissected on 9 slides ∙ 11 ♀♀ (MABIK CR00246553, CR00246554, CR00246556 to CR00246560, CR00246562 to CR00246565) and 1 ♂ (MABIK CR00246561) were preserved in 99 % alcohol ∙ GenBank accession numbers: <ext-link xmlns:xlink="http://www.w3.org/1999/xlink" ext-link-type="gen" xlink:href="MN996282" xlink:type="simple">MN996282</ext-link> to <ext-link xmlns:xlink="http://www.w3.org/1999/xlink" ext-link-type="gen" xlink:href="MN996293" xlink:type="simple">MN996293</ext-link> (<italic><abbrev xmlns:xlink="http://www.w3.org/1999/xlink" xlink:title="cytochrome c oxidase subunit I" id="ABBRID0EXSAG" xlink:type="simple">COI</abbrev></italic>) and <ext-link xmlns:xlink="http://www.w3.org/1999/xlink" ext-link-type="gen" xlink:href="MT002906" xlink:type="simple">MT002906</ext-link> to <ext-link xmlns:xlink="http://www.w3.org/1999/xlink" ext-link-type="gen" xlink:href="MT002909" xlink:type="simple">MT002909</ext-link> (<italic><abbrev xmlns:xlink="http://www.w3.org/1999/xlink" xlink:title="18S ribonucleic acid" id="ABBRID0E3SAG" xlink:type="simple">18SrRNA</abbrev></italic>).</p></tp:treatment-sec><tp:treatment-sec sec-type="description" id="SECID0EATAG"><title>Description.</title><p><italic><tp:taxon-name><tp:taxon-name-part taxon-name-part-type="genus" reg="Parathalestris">Parathalestris</tp:taxon-name-part> <tp:taxon-name-part taxon-name-part-type="species" reg="verrucosa">verrucosa</tp:taxon-name-part></tp:taxon-name></italic> Itô, 1970 (p. 211–218, Figs <xref ref-type="fig" rid="F1">1</xref>–<xref ref-type="fig" rid="F4">4</xref>), see also <xref ref-type="bibr" rid="B6">Chang and Song (1997)</xref>.</p></tp:treatment-sec><tp:treatment-sec sec-type="notes" id="SECID0E4TAG"><title>Note.</title><p><xref ref-type="bibr" rid="B6">Chang and Song (1997)</xref> reported that <italic><tp:taxon-name><tp:taxon-name-part taxon-name-part-type="genus" reg="Parathalestris">P.</tp:taxon-name-part> <tp:taxon-name-part taxon-name-part-type="species" reg="verrucosa">verrucosa</tp:taxon-name-part></tp:taxon-name></italic> collected from Korea differed from Itô’s description in regards to three characteristics (length of caudal rami, segmentation of <abbrev xmlns:xlink="http://www.w3.org/1999/xlink" xlink:title="antenna" id="ABBRID0ESUAG" xlink:type="simple">A2</abbrev> exp, and presence of rows of spines along posteroventral margin), and the specimens analyzed in the present study also varied in this manner. In particular, the base of the second lateral seta of the <abbrev xmlns:xlink="http://www.w3.org/1999/xlink" xlink:title="antenna" id="ABBRID0EWUAG" xlink:type="simple">A2</abbrev> exp was protruding and could be seen as two segments, depending on the angle. In addition, the male specimens analyzed in the present study also differed from Itô’s original description in regards to <abbrev xmlns:xlink="http://www.w3.org/1999/xlink" xlink:title="antennule" id="ABBRID0E1UAG" xlink:type="simple">A1</abbrev> segmentation. More specifically, the <abbrev xmlns:xlink="http://www.w3.org/1999/xlink" xlink:title="antennule" id="ABBRID0E5UAG" xlink:type="simple">A1</abbrev> of Itô’s specimen possessed a small seg-3 and swollen seg-4, whereas that of the present study’s specimens possessed small seg-3 and seg-4 and a swollen seg-5.</p><fig id="F9" position="float" orientation="portrait"><object-id xmlns:xlink="http://www.w3.org/1999/xlink" content-type="doi" xlink:type="simple">10.3897/zookeys.927.49042.figure9</object-id><object-id xmlns:xlink="http://www.w3.org/1999/xlink" content-type="arpha" xlink:type="simple">D5FD3DE7-D227-52E5-A52A-28CA6D4669B4</object-id><label>Figure 9.</label><caption><p><italic><tp:taxon-name><tp:taxon-name-part taxon-name-part-type="genus" reg="Parathalestris">Parathalestris</tp:taxon-name-part> <tp:taxon-name-part taxon-name-part-type="species" reg="verrucosa">verrucosa</tp:taxon-name-part></tp:taxon-name></italic> Itô, 1970, female <bold>A</bold> habitus, dorsal <bold>B</bold> end of caudal rami <bold>C</bold> habitus, lateral. Scale bars indicate length in µm.</p></caption><graphic xmlns:xlink="http://www.w3.org/1999/xlink" xlink:href="zookeys-927-001-g009.jpg" position="float" orientation="portrait" xlink:type="simple" id="oo_400587.jpg"><uri content-type="original_file" xlink:type="simple">https://binary.pensoft.net/fig/400587</uri></graphic></fig><fig id="F10" position="float" orientation="portrait"><object-id xmlns:xlink="http://www.w3.org/1999/xlink" content-type="doi" xlink:type="simple">10.3897/zookeys.927.49042.figure10</object-id><object-id xmlns:xlink="http://www.w3.org/1999/xlink" content-type="arpha" xlink:type="simple">DE588A53-224A-5FFF-8925-30226EA96A6A</object-id><label>Figure 10.</label><caption><p><italic><tp:taxon-name><tp:taxon-name-part taxon-name-part-type="genus" reg="Parathalestris">Parathalestris</tp:taxon-name-part> <tp:taxon-name-part taxon-name-part-type="species" reg="verrucosa">verrucosa</tp:taxon-name-part></tp:taxon-name></italic> Itô, 1970, female <bold>A</bold> rostrum and antennule <bold>B</bold> antenna <bold>C</bold> sixth thoracopod and genital field <bold>D</bold> caudal rami, ventral <bold>E</bold> fifth thoracopod. Scale bars indicate length in µm.</p></caption><graphic xmlns:xlink="http://www.w3.org/1999/xlink" xlink:href="zookeys-927-001-g010.jpg" position="float" orientation="portrait" xlink:type="simple" id="oo_400588.jpg"><uri content-type="original_file" xlink:type="simple">https://binary.pensoft.net/fig/400588</uri></graphic></fig><fig id="F11" position="float" orientation="portrait"><object-id xmlns:xlink="http://www.w3.org/1999/xlink" content-type="doi" xlink:type="simple">10.3897/zookeys.927.49042.figure11</object-id><object-id xmlns:xlink="http://www.w3.org/1999/xlink" content-type="arpha" xlink:type="simple">50232BE6-CE65-5D77-844A-D67DAC1828AA</object-id><label>Figure 11.</label><caption><p><italic><tp:taxon-name><tp:taxon-name-part taxon-name-part-type="genus" reg="Parathalestris">Parathalestris</tp:taxon-name-part> <tp:taxon-name-part taxon-name-part-type="species" reg="verrucosa">verrucosa</tp:taxon-name-part></tp:taxon-name></italic> Itô, 1970, female <bold>A</bold> mandible <bold>B</bold> maxillule <bold>C</bold> maxilla <bold>D</bold> maxilliped. Scale bars indicate length in µm.</p></caption><graphic xmlns:xlink="http://www.w3.org/1999/xlink" xlink:href="zookeys-927-001-g011.jpg" position="float" orientation="portrait" xlink:type="simple" id="oo_400589.jpg"><uri content-type="original_file" xlink:type="simple">https://binary.pensoft.net/fig/400589</uri></graphic></fig><fig id="F12" position="float" orientation="portrait"><object-id xmlns:xlink="http://www.w3.org/1999/xlink" content-type="doi" xlink:type="simple">10.3897/zookeys.927.49042.figure12</object-id><object-id xmlns:xlink="http://www.w3.org/1999/xlink" content-type="arpha" xlink:type="simple">7AD70952-8086-5659-9220-E11DCB58B66C</object-id><label>Figure 12.</label><caption><p><italic><tp:taxon-name><tp:taxon-name-part taxon-name-part-type="genus" reg="Parathalestris">Parathalestris</tp:taxon-name-part> <tp:taxon-name-part taxon-name-part-type="species" reg="verrucosa">verrucosa</tp:taxon-name-part></tp:taxon-name></italic> Itô, 1970, female <bold>A</bold> first thoracopod <bold>B</bold> second thoracopod. Scale bars indicate length in µm.</p></caption><graphic xmlns:xlink="http://www.w3.org/1999/xlink" xlink:href="zookeys-927-001-g012.jpg" position="float" orientation="portrait" xlink:type="simple" id="oo_400590.jpg"><uri content-type="original_file" xlink:type="simple">https://binary.pensoft.net/fig/400590</uri></graphic></fig><fig id="F13" position="float" orientation="portrait"><object-id xmlns:xlink="http://www.w3.org/1999/xlink" content-type="doi" xlink:type="simple">10.3897/zookeys.927.49042.figure13</object-id><object-id xmlns:xlink="http://www.w3.org/1999/xlink" content-type="arpha" xlink:type="simple">70D34252-EAA7-58BD-B5EF-F4303F37FBD6</object-id><label>Figure 13.</label><caption><p><italic><tp:taxon-name><tp:taxon-name-part taxon-name-part-type="genus" reg="Parathalestris">Parathalestris</tp:taxon-name-part> <tp:taxon-name-part taxon-name-part-type="species" reg="verrucosa">verrucosa</tp:taxon-name-part></tp:taxon-name></italic> Itô, 1970, female <bold>A</bold> third thoracopod <bold>B</bold> fourth thoracopod. Scale bars indicate length in µm.</p></caption><graphic xmlns:xlink="http://www.w3.org/1999/xlink" xlink:href="zookeys-927-001-g013.jpg" position="float" orientation="portrait" xlink:type="simple" id="oo_400591.jpg"><uri content-type="original_file" xlink:type="simple">https://binary.pensoft.net/fig/400591</uri></graphic></fig><fig id="F14" position="float" orientation="portrait"><object-id xmlns:xlink="http://www.w3.org/1999/xlink" content-type="doi" xlink:type="simple">10.3897/zookeys.927.49042.figure14</object-id><object-id xmlns:xlink="http://www.w3.org/1999/xlink" content-type="arpha" xlink:type="simple">D5045110-5C6D-559E-807D-FBF6A6489B95</object-id><label>Figure 14.</label><caption><p><italic><tp:taxon-name><tp:taxon-name-part taxon-name-part-type="genus" reg="Parathalestris">Parathalestris</tp:taxon-name-part> <tp:taxon-name-part taxon-name-part-type="species" reg="verrucosa">verrucosa</tp:taxon-name-part></tp:taxon-name></italic> Itô, 1970, male <bold>A</bold> habitus, dorsal <bold>B</bold> second. Scale bars indicate length in µm.</p></caption><graphic xmlns:xlink="http://www.w3.org/1999/xlink" xlink:href="zookeys-927-001-g014.jpg" position="float" orientation="portrait" xlink:type="simple" id="oo_400592.jpg"><uri content-type="original_file" xlink:type="simple">https://binary.pensoft.net/fig/400592</uri></graphic></fig><fig id="F15" position="float" orientation="portrait"><object-id xmlns:xlink="http://www.w3.org/1999/xlink" content-type="doi" xlink:type="simple">10.3897/zookeys.927.49042.figure15</object-id><object-id xmlns:xlink="http://www.w3.org/1999/xlink" content-type="arpha" xlink:type="simple">FB73673A-4D41-5F16-9B07-42FD63348B5D</object-id><label>Figure 15.</label><caption><p><italic><tp:taxon-name><tp:taxon-name-part taxon-name-part-type="genus" reg="Parathalestris">Parathalestris</tp:taxon-name-part> <tp:taxon-name-part taxon-name-part-type="species" reg="verrucosa">verrucosa</tp:taxon-name-part></tp:taxon-name></italic> Itô, 1970, male <bold>A</bold> antennule <bold>B</bold> antennule segments 3 and 5 <bold>C</bold> urosomites, ventral <bold>D</bold> fifth thoracapod <bold>E</bold> caudal rami, dorsal. Scale bars indicate length in µm.</p></caption><graphic xmlns:xlink="http://www.w3.org/1999/xlink" xlink:href="zookeys-927-001-g015.jpg" position="float" orientation="portrait" xlink:type="simple" id="oo_400593.jpg"><uri content-type="original_file" xlink:type="simple">https://binary.pensoft.net/fig/400593</uri></graphic></fig></tp:treatment-sec><tp:treatment-sec><!--Section generated to contain objects referenced in tp:taxon-treatment.--><fig id="F1" position="float" orientation="portrait"><object-id xmlns:xlink="http://www.w3.org/1999/xlink" content-type="doi" xlink:type="simple">10.3897/zookeys.927.49042.figure1</object-id><object-id xmlns:xlink="http://www.w3.org/1999/xlink" content-type="arpha" xlink:type="simple">0ED727D7-0509-514C-BF4B-6FB834D16FC2</object-id><label>Figure 1.</label><caption><p><italic><tp:taxon-name><tp:taxon-name-part taxon-name-part-type="genus" reg="Diosaccus">Diosaccus</tp:taxon-name-part> <tp:taxon-name-part taxon-name-part-type="species" reg="koreanus">koreanus</tp:taxon-name-part></tp:taxon-name></italic> sp. nov., female <bold>A</bold> habitus, dorsal <bold>B</bold> habitus, lateral. Scale bars indicate length in µm.</p></caption><graphic xmlns:xlink="http://www.w3.org/1999/xlink" xlink:href="zookeys-927-001-g001.jpg" position="float" orientation="portrait" xlink:type="simple" id="oo_400579.jpg"><uri content-type="original_file" xlink:type="simple">https://binary.pensoft.net/fig/400579</uri></graphic></fig><fig id="F4" position="float" orientation="portrait"><object-id xmlns:xlink="http://www.w3.org/1999/xlink" content-type="doi" xlink:type="simple">10.3897/zookeys.927.49042.figure4</object-id><object-id xmlns:xlink="http://www.w3.org/1999/xlink" content-type="arpha" xlink:type="simple">E1700B16-D710-52AC-AC04-CA00B3CDDF1F</object-id><label>Figure 4.</label><caption><p><italic><tp:taxon-name><tp:taxon-name-part taxon-name-part-type="genus" reg="Diosaccus">Diosaccus</tp:taxon-name-part> <tp:taxon-name-part taxon-name-part-type="species" reg="koreanus">koreanus</tp:taxon-name-part></tp:taxon-name></italic> sp. nov., female <bold>A</bold> first thoracopod <bold>B</bold> middle and distal endopods of first thoracopod <bold>C</bold> second thoracopod. Scale bars indicate length in µm.</p></caption><graphic xmlns:xlink="http://www.w3.org/1999/xlink" xlink:href="zookeys-927-001-g004.jpg" position="float" orientation="portrait" xlink:type="simple" id="oo_400582.jpg"><uri content-type="original_file" xlink:type="simple">https://binary.pensoft.net/fig/400582</uri></graphic></fig></tp:treatment-sec><ref-list><ref id="B6"><mixed-citation xmlns:xlink="http://www.w3.org/1999/xlink" xlink:type="simple"><person-group><name name-style="western"><surname>Chang</surname><given-names>CY</given-names></name><name name-style="western"><surname>Song</surname><given-names>SJ</given-names></name></person-group> (<year>1997</year>) <article-title>Marine harpacticoids of genus <italic><tp:taxon-name><tp:taxon-name-part taxon-name-part-type="genus">Parathalestris</tp:taxon-name-part></tp:taxon-name></italic> (<tp:taxon-name><tp:taxon-name-part taxon-name-part-type="subclass">Copepoda</tp:taxon-name-part></tp:taxon-name>, <tp:taxon-name><tp:taxon-name-part taxon-name-part-type="order">Harpacticoida</tp:taxon-name-part></tp:taxon-name>, <tp:taxon-name><tp:taxon-name-part taxon-name-part-type="family">Thalestridae</tp:taxon-name-part></tp:taxon-name>) from Korea.</article-title><source>The Korean Journal of Systematic Zoology</source><volume>13</volume>: <fpage>221</fpage>–<lpage>231</lpage>.</mixed-citation></ref></ref-list></tp:taxon-treatment>
