# Supplementary material for: Integrative description of Diosaccus koreanus sp. nov. (Hexanauplia, Harpacticoida, Miraciidae) and integrative information on further Korean species
Source: Zookeys. 2020 Apr 16;927:1–35. doi: 10.3897/zookeys.927.49042 (PMC7180166; doi:10.3897/zookeys.927.49042)
Supplement: XML Treatment for Peltidium quinquesetosum [file zookeys.927.49042-treatment3.xml]

<!DOCTYPE tp:taxon-treatment
  PUBLIC "-//TaxonX//DTD Taxonomic Treatment Publishing DTD v0 20100105//EN" "tax-treatment-NSO.dtd">
<tp:taxon-treatment xmlns:tp="http://www.plazi.org/taxpub"><tp:treatment-meta><kwd-group><label>Taxon classification</label><kwd><named-content xmlns:xlink="http://www.w3.org/1999/xlink" content-type="kingdom">Animalia</named-content></kwd><kwd><named-content xmlns:xlink="http://www.w3.org/1999/xlink" content-type="order">Harpacticoida</named-content></kwd><kwd><named-content xmlns:xlink="http://www.w3.org/1999/xlink" content-type="family">Peltidiidae</named-content></kwd></kwd-group><mixed-citation publication-type="journal"><person-group><name><surname>Lim</surname><given-names>Byung-Jin</given-names></name><name><surname>Bang</surname><given-names>Hyun Woo</given-names></name><name><surname>Moon</surname><given-names>Heejin</given-names></name><name><surname>Back</surname><given-names>Jinwook</given-names></name></person-group><article-title>Integrative description of <italic><tp:taxon-name><tp:taxon-name-part taxon-name-part-type="genus" reg="Diosaccus">Diosaccus</tp:taxon-name-part> <tp:taxon-name-part taxon-name-part-type="species" reg="koreanus">koreanus</tp:taxon-name-part></tp:taxon-name></italic> sp. nov. (<tp:taxon-name><tp:taxon-name-part taxon-name-part-type="class">Hexanauplia</tp:taxon-name-part></tp:taxon-name>, <tp:taxon-name><tp:taxon-name-part taxon-name-part-type="order">Harpacticoida</tp:taxon-name-part></tp:taxon-name>, <tp:taxon-name><tp:taxon-name-part taxon-name-part-type="family">Miraciidae</tp:taxon-name-part></tp:taxon-name>) and integrative information on further Korean species</article-title><source>Zookeys</source><day>16</day><month>4</month><year>2020</year><volume>927</volume><fpage>1</fpage><lpage>35</lpage><pub-id pub-id-type="doi">10.3897/zookeys.927.49042</pub-id></mixed-citation></tp:treatment-meta><tp:nomenclature><tp:taxon-name><object-id xmlns:xlink="http://www.w3.org/1999/xlink" content-type="arpha" xlink:type="simple">3351DC31-6C5B-511A-8E33-1259687C2A1F</object-id>
                  <tp:taxon-name-part taxon-name-part-type="genus" reg="Peltidium">Peltidium</tp:taxon-name-part>
                  <tp:taxon-name-part taxon-name-part-type="species" reg="quinquesetosum">quinquesetosum</tp:taxon-name-part>
                </tp:taxon-name><tp:taxon-authority>Song &amp; Yun, 1999</tp:taxon-authority><xref ref-type="fig" rid="F16">Figs 16</xref><xref ref-type="fig" rid="F17">, 17</xref><xref ref-type="fig" rid="F18">, 18</xref><xref ref-type="fig" rid="F19">, 19</xref><xref ref-type="fig" rid="F20">, 20</xref><xref ref-type="fig" rid="F21">, 21</xref><xref ref-type="fig" rid="F22">, 22</xref><tp:nomenclature-citation-list><tp:nomenclature-citation><tp:taxon-name>
                      <tp:taxon-name-part taxon-name-part-type="genus" reg="Peltidium">Peltidium</tp:taxon-name-part> <tp:taxon-name-part taxon-name-part-type="species" reg="quinquesetosum">quinquesetosum</tp:taxon-name-part></tp:taxon-name><comment>Song &amp; Yun, 1999: 67–74, figs 1–3</comment></tp:nomenclature-citation></tp:nomenclature-citation-list></tp:nomenclature><tp:treatment-sec sec-type="material" id="SECID0E25AG"><title>Material examined.</title><p>Republic Of Korea (Table <xref ref-type="table" rid="T1">1</xref>) ∙ 1 ♀ (MABIK CR00246774) was dissected on 10 slides ∙ 1 ♀ (MABIK CR00246775) was dissected on 6 slides ∙ 1 ♂ (MABIK CR00246787) was dissected on 10 slides ∙ 11 ♀♀ (MABIK CR00246776 to CR00246786) were preserved in 99% alcohol ∙ GenBank accession numbers: <ext-link xmlns:xlink="http://www.w3.org/1999/xlink" ext-link-type="gen" xlink:href="MT006218" xlink:type="simple">MT006218</ext-link> to <ext-link xmlns:xlink="http://www.w3.org/1999/xlink" ext-link-type="gen" xlink:href="MT006229" xlink:type="simple">MT006229</ext-link> (<italic><abbrev xmlns:xlink="http://www.w3.org/1999/xlink" xlink:title="cytochrome c oxidase subunit I" id="ABBRID0EG6AG" xlink:type="simple">COI</abbrev></italic>) and <ext-link xmlns:xlink="http://www.w3.org/1999/xlink" ext-link-type="gen" xlink:href="MT002903" xlink:type="simple">MT002903</ext-link> to <ext-link xmlns:xlink="http://www.w3.org/1999/xlink" ext-link-type="gen" xlink:href="MT002905" xlink:type="simple">MT002905</ext-link> (<italic><abbrev xmlns:xlink="http://www.w3.org/1999/xlink" xlink:title="18S ribonucleic acid" id="ABBRID0EL6AG" xlink:type="simple">18SrRNA</abbrev></italic>).</p></tp:treatment-sec><tp:treatment-sec sec-type="notes" id="SECID0EP6AG"><title>Note.</title><p>There was no remarkable difference between the original description and the specimens analyzed in the present study. However, additional details of sensilla on the surface, the structure of mouthparts and appendages, and the rows of spinules and setules were added in the figures.</p><fig id="F16" position="float" orientation="portrait"><object-id xmlns:xlink="http://www.w3.org/1999/xlink" content-type="doi" xlink:type="simple">10.3897/zookeys.927.49042.figure16</object-id><object-id xmlns:xlink="http://www.w3.org/1999/xlink" content-type="arpha" xlink:type="simple">8EC2D9A9-0E5B-509D-9712-D34D2C813858</object-id><label>Figure 16.</label><caption><p><italic><tp:taxon-name><tp:taxon-name-part taxon-name-part-type="genus" reg="Peltidium">Peltidium</tp:taxon-name-part> <tp:taxon-name-part taxon-name-part-type="species" reg="quinquesetosum">quinquesetosum</tp:taxon-name-part></tp:taxon-name></italic> Song &amp; Yun, 1999, female <bold>A</bold> habitus, dorsal <bold>B</bold> anterior tip of cephalic shield <bold>C</bold> lateral margin of cephalic shield <bold>D</bold> rabrum. Scale bars indicate length in µm.</p></caption><graphic xmlns:xlink="http://www.w3.org/1999/xlink" xlink:href="zookeys-927-001-g016.jpg" position="float" orientation="portrait" xlink:type="simple" id="oo_400594.jpg"><uri content-type="original_file" xlink:type="simple">https://binary.pensoft.net/fig/400594</uri></graphic></fig><fig id="F17" position="float" orientation="portrait"><object-id xmlns:xlink="http://www.w3.org/1999/xlink" content-type="doi" xlink:type="simple">10.3897/zookeys.927.49042.figure17</object-id><object-id xmlns:xlink="http://www.w3.org/1999/xlink" content-type="arpha" xlink:type="simple">AD5C297F-B2C2-5C1B-9C34-B85DF6BEA1E6</object-id><label>Figure 17.</label><caption><p><italic><tp:taxon-name><tp:taxon-name-part taxon-name-part-type="genus" reg="Peltidium">Peltidium</tp:taxon-name-part> <tp:taxon-name-part taxon-name-part-type="species" reg="quinquesetosum">quinquesetosum</tp:taxon-name-part></tp:taxon-name></italic> Song &amp; Yun, 1999, female <bold>A</bold> antenna <bold>B</bold> end of antennary endopod <bold>C</bold> antennule. Scale bars indicate length in µm.</p></caption><graphic xmlns:xlink="http://www.w3.org/1999/xlink" xlink:href="zookeys-927-001-g017.jpg" position="float" orientation="portrait" xlink:type="simple" id="oo_400595.jpg"><uri content-type="original_file" xlink:type="simple">https://binary.pensoft.net/fig/400595</uri></graphic></fig><fig id="F18" position="float" orientation="portrait"><object-id xmlns:xlink="http://www.w3.org/1999/xlink" content-type="doi" xlink:type="simple">10.3897/zookeys.927.49042.figure18</object-id><object-id xmlns:xlink="http://www.w3.org/1999/xlink" content-type="arpha" xlink:type="simple">8A75D7CE-1923-56DF-A7FE-DC07D3104F88</object-id><label>Figure 18.</label><caption><p><italic><tp:taxon-name><tp:taxon-name-part taxon-name-part-type="genus" reg="Peltidium">Peltidium</tp:taxon-name-part> <tp:taxon-name-part taxon-name-part-type="species" reg="quinquesetosum">quinquesetosum</tp:taxon-name-part></tp:taxon-name></italic> Song &amp; Yun, 1999, female <bold>A</bold> mandible <bold>B</bold> maxillule <bold>C</bold> maxilla <bold>D</bold> maxilliped. Scale bars indicate length in µm.</p></caption><graphic xmlns:xlink="http://www.w3.org/1999/xlink" xlink:href="zookeys-927-001-g018.jpg" position="float" orientation="portrait" xlink:type="simple" id="oo_400596.jpg"><uri content-type="original_file" xlink:type="simple">https://binary.pensoft.net/fig/400596</uri></graphic></fig><fig id="F19" position="float" orientation="portrait"><object-id xmlns:xlink="http://www.w3.org/1999/xlink" content-type="doi" xlink:type="simple">10.3897/zookeys.927.49042.figure19</object-id><object-id xmlns:xlink="http://www.w3.org/1999/xlink" content-type="arpha" xlink:type="simple">92369BFF-41EC-5064-8E71-A653E230C113</object-id><label>Figure 19.</label><caption><p><italic><tp:taxon-name><tp:taxon-name-part taxon-name-part-type="genus" reg="Peltidium">Peltidium</tp:taxon-name-part> <tp:taxon-name-part taxon-name-part-type="species" reg="quinquesetosum">quinquesetosum</tp:taxon-name-part></tp:taxon-name></italic> Song &amp; Yun, 1999, female <bold>A</bold> first thoracapod <bold>B</bold> shape of setae on second endopod in first thoracapod <bold>C</bold> second thoracapod. Scale bars indicate length in µm.</p></caption><graphic xmlns:xlink="http://www.w3.org/1999/xlink" xlink:href="zookeys-927-001-g019.jpg" position="float" orientation="portrait" xlink:type="simple" id="oo_400597.jpg"><uri content-type="original_file" xlink:type="simple">https://binary.pensoft.net/fig/400597</uri></graphic></fig><fig id="F20" position="float" orientation="portrait"><object-id xmlns:xlink="http://www.w3.org/1999/xlink" content-type="doi" xlink:type="simple">10.3897/zookeys.927.49042.figure20</object-id><object-id xmlns:xlink="http://www.w3.org/1999/xlink" content-type="arpha" xlink:type="simple">1F47B8E4-2C8E-5F24-A1A1-6A83F7D3CE4F</object-id><label>Figure 20.</label><caption><p><italic><tp:taxon-name><tp:taxon-name-part taxon-name-part-type="genus" reg="Peltidium">Peltidium</tp:taxon-name-part> <tp:taxon-name-part taxon-name-part-type="species" reg="quinquesetosum">quinquesetosum</tp:taxon-name-part></tp:taxon-name></italic> Song &amp; Yun, 1999, female <bold>A</bold> third thoracapod <bold>B</bold> fourth thoracapod. Scale bars indicate length in µm.</p></caption><graphic xmlns:xlink="http://www.w3.org/1999/xlink" xlink:href="zookeys-927-001-g020.jpg" position="float" orientation="portrait" xlink:type="simple" id="oo_400598.jpg"><uri content-type="original_file" xlink:type="simple">https://binary.pensoft.net/fig/400598</uri></graphic></fig><fig id="F21" position="float" orientation="portrait"><object-id xmlns:xlink="http://www.w3.org/1999/xlink" content-type="doi" xlink:type="simple">10.3897/zookeys.927.49042.figure21</object-id><object-id xmlns:xlink="http://www.w3.org/1999/xlink" content-type="arpha" xlink:type="simple">122078EC-7BB9-556C-954D-35423ABC3233</object-id><label>Figure 21.</label><caption><p><italic><tp:taxon-name><tp:taxon-name-part taxon-name-part-type="genus" reg="Peltidium">Peltidium</tp:taxon-name-part> <tp:taxon-name-part taxon-name-part-type="species" reg="quinquesetosum">quinquesetosum</tp:taxon-name-part></tp:taxon-name></italic> Song &amp; Yun, 1999, female <bold>A</bold> urosomites, ventral <bold>B</bold> fifth thoracapod <bold>C</bold> genital field <bold>D</bold> caudal rami, dorsal. Scale bars indicate length in µm.</p></caption><graphic xmlns:xlink="http://www.w3.org/1999/xlink" xlink:href="zookeys-927-001-g021.jpg" position="float" orientation="portrait" xlink:type="simple" id="oo_400599.jpg"><uri content-type="original_file" xlink:type="simple">https://binary.pensoft.net/fig/400599</uri></graphic></fig><fig id="F22" position="float" orientation="portrait"><object-id xmlns:xlink="http://www.w3.org/1999/xlink" content-type="doi" xlink:type="simple">10.3897/zookeys.927.49042.figure22</object-id><object-id xmlns:xlink="http://www.w3.org/1999/xlink" content-type="arpha" xlink:type="simple">E28B1B3B-E60B-5BFD-88C7-ADF1FB131DF0</object-id><label>Figure 22.</label><caption><p><italic><tp:taxon-name><tp:taxon-name-part taxon-name-part-type="genus" reg="Peltidium">Peltidium</tp:taxon-name-part> <tp:taxon-name-part taxon-name-part-type="species" reg="quinquesetosum">quinquesetosum</tp:taxon-name-part></tp:taxon-name></italic> Song &amp; Yun, 1999, male <bold>A</bold> antennule <bold>B</bold> first thoracapod <bold>C</bold> fifth thoracapod <bold>D</bold> sixth thoracapod. Scale bars indicate length in µm.</p></caption><graphic xmlns:xlink="http://www.w3.org/1999/xlink" xlink:href="zookeys-927-001-g022.jpg" position="float" orientation="portrait" xlink:type="simple" id="oo_400600.jpg"><uri content-type="original_file" xlink:type="simple">https://binary.pensoft.net/fig/400600</uri></graphic></fig></tp:treatment-sec><tp:treatment-sec><!--Section generated to contain objects referenced in tp:taxon-treatment.--><table-wrap id="T1" position="float" orientation="portrait"><label>Table 1.</label><caption><p>Collection information of morphologically-defined harpacticoid species.</p></caption><table id="TID0ENXAG" rules="all"><tbody><tr><th rowspan="1" colspan="1">Species</th><th rowspan="1" colspan="1">Date</th><th rowspan="1" colspan="1">Locality</th><th rowspan="1" colspan="1">Gear (depth)</th><th rowspan="1" colspan="1">Specimen nos.</th></tr><tr><td rowspan="6" colspan="1"><italic><tp:taxon-name><tp:taxon-name-part taxon-name-part-type="genus" reg="Diosaccus">Diosaccus</tp:taxon-name-part> <tp:taxon-name-part taxon-name-part-type="species" reg="koreanus">koreanus</tp:taxon-name-part></tp:taxon-name></italic> sp. nov.</td><td rowspan="2" colspan="1">25–07–2017</td><td rowspan="2" colspan="1">
                  <named-content xmlns:xlink="http://www.w3.org/1999/xlink" content-type="dwc:verbatimCoordinates" xlink:type="simple">
                    <named-content content-type="geo-json" specific-use="{&#34;type&#34;:&#34;Point&#34;,&#34;coordinates&#34;:[130.828269,37.526822]}" id="NCID0EWHAC" xlink:type="simple">37°31'36.56"N, 130°49'41.77"E</named-content>
                  </named-content>
                </td><td rowspan="2" colspan="1">hand net (0.5 m)</td><td rowspan="1" colspan="1">CR00247255</td></tr><tr><td rowspan="1" colspan="1">CR00247256</td></tr><tr><td rowspan="4" colspan="1">27–04–2018</td><td rowspan="4" colspan="1">
                  <named-content xmlns:xlink="http://www.w3.org/1999/xlink" content-type="dwc:verbatimCoordinates" xlink:type="simple">
                    <named-content content-type="geo-json" specific-use="{&#34;type&#34;:&#34;Point&#34;,&#34;coordinates&#34;:[129.269611,35.310833]}" id="NCID0EQIAC" xlink:type="simple">35°18'39.0"N, 129°16'10.6"E</named-content>
                  </named-content>
                </td><td rowspan="4" colspan="1">Grab (5 m)</td><td rowspan="1" colspan="1">CR00247257</td></tr><tr><td rowspan="1" colspan="1">CR00247258</td></tr><tr><td rowspan="1" colspan="1">CR00247259</td></tr><tr><td rowspan="1" colspan="1">CR00247260</td></tr><tr><td rowspan="1" colspan="1">
                  <italic><tp:taxon-name><tp:taxon-name-part taxon-name-part-type="genus" reg="Parathalestris">Parathalestris</tp:taxon-name-part> <tp:taxon-name-part taxon-name-part-type="species" reg="verrucosa">verrucosa</tp:taxon-name-part></tp:taxon-name></italic>
                </td><td rowspan="1" colspan="1">19–07–2017</td><td rowspan="1" colspan="1">
                  <named-content xmlns:xlink="http://www.w3.org/1999/xlink" content-type="dwc:verbatimCoordinates" xlink:type="simple">
                    <named-content content-type="geo-json" specific-use="{&#34;type&#34;:&#34;Point&#34;,&#34;coordinates&#34;:[129.475469,36.710175]}" id="NCID0EBKAC" xlink:type="simple">36°42'36.63"N, 129°28'31.69"E</named-content>
                  </named-content>
                </td><td rowspan="1" colspan="1">light trap (2 m)</td><td rowspan="1" colspan="1">All specimens</td></tr><tr><td rowspan="1" colspan="1">
                  <italic><tp:taxon-name><tp:taxon-name-part taxon-name-part-type="genus" reg="Peltidium">Peltidium</tp:taxon-name-part> <tp:taxon-name-part taxon-name-part-type="species" reg="quinquesetosum">quinquesetosum</tp:taxon-name-part></tp:taxon-name></italic>
                </td><td rowspan="1" colspan="1">19–07–2017</td><td rowspan="1" colspan="1">
                  <named-content xmlns:xlink="http://www.w3.org/1999/xlink" content-type="dwc:verbatimCoordinates" xlink:type="simple">
                    <named-content content-type="geo-json" specific-use="{&#34;type&#34;:&#34;Point&#34;,&#34;coordinates&#34;:[129.475469,36.710175]}" id="NCID0EGLAC" xlink:type="simple">36°42'36.63"N, 129°28'31.69"E</named-content>
                  </named-content>
                </td><td rowspan="1" colspan="1">light trap (2 m)</td><td rowspan="1" colspan="1">All specimens</td></tr></tbody></table></table-wrap></tp:treatment-sec></tp:taxon-treatment>
